# Supplementary material for: Associations Between Previously Identified Genetic Variants and Clinical Phenotypes of Diabetic Neuropathy in Type 2 Diabetes: An Exploratory Analysis of the Discovery Cohort
Source: Int J Mol Sci. 2026 Jun 17;27(12):5487. doi: 10.3390/ijms27125487 (PMC13299346; doi:10.3390/ijms27125487)
Supplement: Supplementary file 1 [file ijms-27-05487-s001.zip]

Archive with 1 entries (1 files):
- ijms-4357514-supplementary.pdf
